# Supplementary material for: Multicomponent Training and Optimal Dosing Strategies for Adults with Hypertension: A Systematic Review and Meta-Analysis of Randomized Controlled Trials
Source: Sports (Basel). 2023 Jun 8;11(6):115. doi: 10.3390/sports11060115 (PMC10304212; doi:10.3390/sports11060115)
Supplement: Supplementary file 1 [file sports-11-00115-s001.zip]

Archive with 1 entries (1 files):
- sports-2421119-supplementary.pdf
